# Supplementary material for: Group personality, rather than acoustic noise, causes variation in group decision-making in guppy shoals
Source: Sci Rep. 2025 May 29;15:18801. doi: 10.1038/s41598-025-03225-y (PMC12122675; doi:10.1038/s41598-025-03225-y)
Supplement: Supplementary file 1 — Supplementary README [file 41598_2025_3225_MOESM1_ESM.md]

# Group personality, rather than acoustic noise, causes variation in group decision-making in guppy shoals

## Overview

### Dataset

The dataset comes from the trajectories and identities of each fish within each trial generated from the automated tracking software idTracker. In cases where there were missing coordinates for any individual in a frame, all data were removed from that frame, because with any missing information for any individual social parameters cannot be reliably calculated. Additionally, when the speed of an individual exceeds 25 pixels per frame, all data points for that frame were removed as this speed was assumed to be a result of erroneous tracking. All trials were cropped to 13.5 minutes each. Overall, the dataset contains tracked video footage for 72 trials across 18 groups.

From this processed trajectory data one main dataset was produced for analysis, where each row represents a trial, which includes: trial and group information, mean shoal cohesion (the standard deviation of the number of fish in each arm at each frame, averaged mean across all frames), mean speed of individuals (pixels per frame, mean taken of each individual across the trial and then mean across all individuals), the number of leadership attempts (moves into an empty arm) total and per individual; the number of following events (moves into an arm already occupied by another individual) total and per individual; and the total number of moves made into each arm (the sum of the leadership attempts and following events) total and per individual. The associated script performs statistical analyses to explore the relationships between these variables.

For analysis related to followership and leadership four trials were excluded due to high movement classifictation error. This error was defined by the proportion of inter-arm transitions that did not pass through the mazes central junction, an indiciation of potentially misclassified movements. Trials with more than 40% of such transitions were excluded (threshold decided by Figure S3) from data1 to create data2 in the r script. The information is exactly the same, just with these 4 trials removed leaving the sample size for leadership and followership analysis at 68 trials from 18 groups.

### Key Analyses

1.  **Behavioural parameters**: mean speed, group cohesion, and exploration (total moves into arms), the proportion of leadership attempts to following events, number of leadership attempts and following events were analysed as response variables in GLMMs. All models included group identity as a random effect and the time of day the trial began (trial start time) as a co-variate. The inclusion of sound treatment (additional noise or ambient control) and day of testing (1 to 4) was varied between models to test for their independent and combined effects. Akaike Information Criterion values corrected for small sample sizes (AICc) were compared for each model.
2.  **Consistent group-level behaviours**: to assess the consistency of behavioural responses we used a repeated-measures design, where the same groups of fish were tested across multiple days in both treatments. This approach allowed us to test whether changes in behaviour due to noise disturbance were consistent over time and explore group-level personality traits.

### Significance

Numerous studies have explored how environmental conditions impact animal behaviour and collective motion, however our research offers a novel perspective by focusing on collective decision-making. Characterised here as leadership and followership, decision-making is a central component of collective motion for many group-living animals and autonomous systems. Our method combines an increasingly problematic environmental stressor in aquatic systems - acoustic noise - and a method which allows fine-scale tracking of decision-making in Trinidadian guppy shoals.

### Files and variables

#### File: data1

**Description:**

Data1 includes all the data for the experiment, including information about a trial (e.g. the treatment type, the start time, the group ID) and calculated behavioural parameters used as response variables in analyses (mean speed, group cohesion, exploration or moves into arms, leadership attempts and following events). In this file each row represents a trial.

##### Variables

-   trialpath: path to folder where video and idTracker trajectories are stored
-   week: week of data collection
-   day: day of data colelction (1 - 4 in repeated measures design)
-   groupNo: fish group number (1 - 10 in a week)
-   groupID: unique group identifier made up of week and group numbers (week_group)
-   startTime: trial start time as minutes from midnight
-   treatment: the sound treatment of the trial, C is control (ambient playback) and T is treatment (white noise playback)
-   cohesionMean: mean cohesion of the group for a trial. Calculated as the standard deviation of the number of fish in each arm at each frame, averaged [mean] across all frames.
-   speedMean: mean speed from each individual for a trial. The mean speed of each individual across each trial (pixels/frame) was calculated, and then the mean of these mean speeds across the four fish was calculated.
-   totalMovesAll: the total number of moves made into each arm by all individuals within a trial.
-   movesArm1: the total number of moves made into arm 1 by all inidviduals within a trial.
-   movesArm2: the total number of moves made into arm 2 by all inidviduals within a trial.
-   movesArm3: the total number of moves made into arm 3 by all inidviduals within a trial.
-   movesArm4: the total number of moves made into arm 4 by all inidviduals within a trial.
-   movesArm5: the total number of moves made into arm 5 by all inidviduals within a trial.
-   totalMovesF1: the total number of moves made into all arms by individual 1.
-   totalMovesF2: the total number of moves made into all arms by individual 2.
-   totalMovesF3: the total number of moves made into all arms by individual 3.
-   totalMovesF4: the total number of moves made into all arms by individual 4.
-   totalLeader: the total number of leadership attempts (moves into an empty arm) made into each arm by all individuals within a trial.
-   leaderF1: the total number of leadership attempts made into all arms by individual 1.
-   leaderF2: the total number of leadership attempts made into all arms by individual 2.
-   leaderF3: the total number of leadership attempts made into all arms by individual 3.
-   leaderF4: the total number of leadership attempts made into all arms by individual 4.
-   totalFollow: the total number of following events (moves into an arm already occupied by another individual) made into each arm by all individuals within a trial.
-   followF1: the total number of following events (moves into an arm already occupied by another individual) made into all arms by individual 1.
-   followF2: the total number of following events (moves into an arm already occupied by another individual) made into all arms by individual 1.
-   followF3: the total number of following events (moves into an arm already occupied by another individual) made into all arms by individual 1.
-   followF4: the total number of following events (moves into an arm already occupied by another individual) made into all arms by individual 1.

## Software and Tools Required

### Software

The analysis presented in this project was conducted using R, a free and open-source programming language and environment for statistical computing and graphics.

R Version: 4.1.2

### Required Packages

The following R packages were used for data analysis and visualization. You need to install these packages if they are not already available in your R environment:

-   **`lme4`**: For fitting linear and generalized linear mixed-effects models.
-   **`effectsize`**: For calculating and reporting effect sizes and standardized coefficients.
-   **`bbmle`**: For maximum likelihood estimation and model fitting.
-   **`car`**: For regression diagnostics, hypothesis testing, and effect visualization.
-   **`effects`**: For generating and visualizing effect plots of regression models.
-   **`ggplot2`**: For data visualization using a layered grammar of graphics.
-   **`MuMIn`**: For model averaging and multi-model inference.
-   **`rptR`**: For calculating repeatability estimates in mixed-effects models.
-   **`sjPlot`**: For creating visualizations of regression models, including plots of fixed and random effects, and interaction plots.

You can install these packages using the following R command:

``` r
install.packages(c("lme4", "effectsize", "bbmle", "car", "effects", "sjPlot", "ggplot2", "MuMIn", "rptR", "sjPlot"))
```

### Workflow

#### Data Preparation

The dataset is prepared and cleaned as needed before analysis.

#### Analysis Script

A single R script provided with this project includes all the analysis steps. This script contains:

1.  Loading the necessary R packages.
2.  Loading data and necessary preprocessing.
3.  Running statistical models, including generalized linear mixed models (GLMMs).
4.  Visualising the data in panel plots as seen in the manuscript.

To run the script, load it into your R environment and execute it. The script is designed to handle the datasets provided and produce all necessary outputs, including model results and visualisations.

#### Viewing Results

The analysis script produces statistical summaries and visual plots. Results are presented in the form of tables and graphs, which can be reviewed within the R environment.

For further assistance with running the script or interpreting the results, refer to the comments and instructions included within the script.
