# Supplementary material for: Group personality, rather than acoustic noise, causes variation in group decision-making in guppy shoals
Source: Sci Rep. 2025 May 29;15:18801. doi: 10.1038/s41598-025-03225-y (PMC12122675; doi:10.1038/s41598-025-03225-y)
Supplement: Supplementary file 2 — Supplementary Data 1 [file 41598_2025_3225_MOESM2_ESM.csv]

	trialpath	week	day	groupNo	groupID	startTime	treatment	cohesionMean	speedMean	totalMovesAll	movesArm1	movesArm2	movesArm3	movesArm4	movesArm5	totalMovesF1	totalMovesF2	totalMovesF3	totalMovesF4	totalLeader	leaderF1	leaderF2	leaderF3	leaderF4	totalFollow	followF1	followF2	followF3	followF4
1	Week 1/Group 8/1_8_1 N/trajectories_nogaps.txt	1	1	8	1_8	858	N	1.239664941	8.345621392	364	71	66	74	66	87	73	78	107	115	141	31	29	34	47	232	42	49	73	68
2	Week 1/Group 8/1_8_2 C/trajectories_nogaps.txt	1	2	8	1_8	716	C	1.279855632	7.506037663	335	76	74	52	71	62	82	81	96	101	113	33	23	13	44	247	49	58	83	57
3	Week 1/Group 8/1_8_3 N/trajectories_nogaps.txt	1	3	8	1_8	683	N	1.316316352	7.425298719	329	70	60	69	62	68	98	98	83	80	128	37	37	33	21	231	61	61	50	59
4	Week 1/Group 8/1_8_4 C/trajectories_nogaps.txt	1	4	8	1_8	763	C	1.319831643	7.834193892	398	70	79	73	85	91	115	91	90	116	137	28	22	54	33	275	87	69	36	83
5	Week 2/W2 Group 1/2_1_1 C/trajectories_nogaps.txt	2	1	1	2_1	619	C	1.307023384	6.126863422	263	59	47	53	54	50	46	67	72	74	90	24	28	19	19	169	22	39	53	55
6	Week 2/W2 Group 1/2_2_1 N/trajectories_nogaps.txt	2	2	1	2_1	700	N	1.297082659	4.695216281	236	58	49	57	42	30	46	67	63	62	86	29	23	8	26	152	17	44	55	36
7	Week 2/W2 Group 1/2_3_1 C/trajectories_nogaps.txt	2	3	1	2_1	705	C	1.283578195	6.050692976	349	72	79	51	82	65	64	91	77	47	96	22	19	26	29	183	42	72	51	18
8	Week 2/W2 Group 1/2_4_1 N/trajectories_nogaps.txt	2	4	1	2_1	618	N	1.278740093	5.340847471	281	65	66	48	59	43	52	81	90	94	104	37	19	24	24	213	15	62	66	70
9	Week 2/W2 Group 2/2_1_2 C/trajectories_nogaps.txt	2	1	2	2_2	750	C	1.278152405	6.511674922	284	62	42	65	62	53	71	69	74	70	103	19	8	31	45	181	52	61	43	25
10	Week 2/W2 Group 2/2_2_2 N/trajectories_nogaps.txt	2	2	2	2_2	654	N	1.274546881	6.092932736	266	78	52	40	50	46	80	82	58	52	108	38	33	19	18	164	42	49	39	34
11	Week 2/W2 Group 2/2_3_2 C/trajectories_nogaps.txt	2	3	2	2_2	607	C	1.277408076	5.105380701	314	40	48	78	65	83	85	86	68	75	119	23	47	13	36	195	62	39	55	39
12	Week 2/W2 Group 2/2_4_2 N/trajectories_nogaps.txt	2	4	2	2_2	746	N	1.282765994	5.730434487	334	72	48	81	72	61	81	92	80	94	128	27	15	40	46	219	54	77	40	48
13	Week 2/W2 Group 3/2_1_3 C/trajectories_nogaps.txt	2	1	3	2_3	681	C	1.281794158	9.041793646	387	64	79	72	72	100	99	107	95	94	136	22	36	51	27	259	77	71	44	67
14	Week 2/W2 Group 3/2_2_3 N/trajectories_nogaps.txt	2	2	3	2_3	748	N	1.280081104	7.400406508	440	83	86	90	91	90	115	116	122	103	161	45	28	67	21	295	70	88	55	82
15	Week 2/W2 Group 3/2_3_3 C/trajectories_nogaps.txt	2	3	3	2_3	652	C	1.281340892	9.190925943	525	117	84	99	107	118	138	143	132	138	162	53	52	27	30	389	85	91	105	108
16	Week 2/W2 Group 3/2_4_3 N/trajectories_nogaps.txt	2	4	3	2_3	669	N	1.28097182	8.249168871	497	95	108	91	85	118	125	139	108	146	161	37	64	25	35	357	88	75	83	111
17	Week 2/W2 Group 6/2_1_6 N/trajectories_nogaps.txt	2	1	6	2_6	705	N	1.283491512	9.431424382	447	91	93	91	80	92	113	130	115	109	157	45	56	17	39	310	68	74	98	70
18	Week 2/W2 Group 6/2_2_6 C/trajectories_nogaps.txt	2	2	6	2_6	725	C	1.285073678	8.654684377	425	82	88	73	88	94	112	112	118	114	161	49	54	46	12	295	63	58	72	102
19	Week 2/W2 Group 6/2_3_6 N/trajectories_nogaps.txt	2	3	6	2_6	630	N	1.287520632	9.614187968	517	125	104	77	100	111	140	140	145	138	170	11	57	63	39	393	129	83	82	99
20	Week 2/W2 Group 6/2_4_6 C/trajectories_nogaps.txt	2	4	6	2_6	645	C	1.2926397	9.342061313	543	123	93	105	100	122	140	144	156	128	176	12	66	61	37	392	128	78	95	91
21	Week 2/W2 Group 7/2_1_7 N/trajectories_nogaps.txt	2	1	7	2_7	728	N	1.290863349	7.838892884	337	74	55	71	68	69	83	85	91	66	121	26	26	52	17	204	57	59	39	49
22	Week 2/W2 Group 7/2_2_7 C/trajectories_nogaps.txt	2	2	7	2_7	631	C	1.295447909	4.025913484	220	48	42	43	42	45	55	65	55	49	80	26	28	14	12	144	29	37	41	37
23	Week 2/W2 Group 7/2_3_7 N/trajectories_nogaps.txt	2	3	7	2_7	680	N	1.294300375	5.279011473	235	45	58	46	29	57	55	55	55	65	77	20	27	13	17	153	35	28	42	48
24	Week 2/W2 Group 7/2_4_7 C/trajectories_nogaps.txt	2	4	7	2_7	694	C	1.297388973	5.782786826	276	60	60	56	50	50	65	87	61	68	89	25	39	19	6	192	40	48	42	62
25	Week 2/W2 Group 9/2_1_9 C/trajectories_nogaps.txt	2	1	9	2_9	573	C	1.299289005	4.942671734	189	27	46	32	37	47	47	39	45	46	60	10	22	9	19	117	37	17	36	27
26	Week 2/W2 Group 9/2_2_9 N/trajectories_nogaps.txt	2	2	9	2_9	678	N	1.29750649	3.866391129	200	56	35	40	22	47	45	48	45	58	74	29	11	18	16	122	16	37	27	42
27	Week 2/W2 Group 9/2_3_9 C/trajectories_nogaps.txt	2	3	9	2_9	728	C	1.295441408	5.051966073	239	42	40	41	72	44	51	50	61	68	88	26	16	23	23	142	25	34	38	45
28	Week 2/W2 Group 9/2_4_9 N/trajectories_nogaps.txt	2	4	9	2_9	720	N	1.294954637	4.233234476	250	50	55	42	51	52	59	48	66	75	102	18	32	24	28	146	41	16	42	47
29	Week 3/W3 Group 10/3_1_10 N/trajectories_nogaps.txt	3	1	10	3_10	647	N	1.291530781	6.252303461	289	54	70	63	42	60	73	60	74	67	108	25	25	28	30	166	48	35	46	37
30	Week 3/W3 Group 10/3_2_10 C/trajectories_nogaps.txt	3	2	10	3_10	737	C	1.294688558	6.899267558	321	70	40	77	63	71	79	97	80	83	111	13	58	15	25	228	66	39	65	58
31	Week 3/W3 Group 10/3_3_10 N/trajectories_nogaps.txt	3	3	10	3_10	633	N	1.298447694	6.679124461	290	49	53	65	54	69	69	84	72	73	82	6	48	16	12	216	63	36	56	61
32	Week 3/W3 Group 10/3_4_10 C/trajectories_nogaps.txt	3	4	10	3_10	748	C	1.303809046	7.662582202	354	68	83	71	66	66	94	100	92	94	108	23	54	18	13	272	71	46	74	81
33	Week 3/W3 Group 3/3_1_3 C/trajectories_nogaps.txt	3	1	3	3_3	798	C	1.303128865	8.15616319	356	82	55	78	73	68	83	99	91	89	129	20	60	24	25	233	63	39	67	64
34	Week 3/W3 Group 3/3_2_3 N/trajectories_nogaps.txt	3	2	3	3_3	621	N	1.304197353	7.612560352	355	69	61	60	79	86	98	91	84	86	122	46	38	26	12	237	52	53	58	74
35	Week 3/W3 Group 3/3_3_3 C/trajectories_nogaps.txt	3	3	3	3_3	746	C	1.305575187	7.140121252	363	60	83	70	61	89	92	90	93	100	117	26	6	28	57	258	66	84	65	43
36	Week 3/W3 Group 3/3_4_3 N/trajectories_nogaps.txt	3	4	3	3_3	699	N	1.308366499	6.672005213	274	54	48	71	41	60	68	68	72	71	87	22	13	35	17	192	46	55	37	54
37	Week 3/W3 Group 4/3_1_4 C/trajectories_nogaps.txt	3	1	4	3_4	602	C	1.306668552	7.906296538	364	88	76	73	40	87	67	110	85	101	122	13	48	26	35	241	54	62	59	66
38	Week 3/W3 Group 4/3_2_4 N/trajectories_nogaps.txt	3	2	4	3_4	715	N	1.307086583	5.766211308	291	68	46	63	37	77	65	69	79	78	100	21	18	42	19	191	44	51	37	59
39	Week 3/W3 Group 4/3_3_4 C/trajectories_nogaps.txt	3	3	4	3_4	701	C	1.309543684	6.427919706	325	74	58	54	51	88	76	90	88	85	118	21	33	35	29	221	55	57	53	56
40	Week 3/W3 Group 4/3_4_4 N/trajectories_nogaps.txt	3	4	4	3_4	672	N	1.308493685	4.943788897	314	55	43	70	89	57	69	91	83	81	132	34	45	29	24	192	35	46	54	57
41	Week 3/W3 Group 5/3_1_5 C/trajectories_nogaps.txt	3	1	5	3_5	670	C	1.3079171	7.29785038	296	65	50	64	49	68	72	81	71	77	107	17	26	11	53	194	55	55	60	24
42	Week 3/W3 Group 5/3_2_5 N/trajectories_nogaps.txt	3	2	5	3_5	669	N	1.310382685	6.313717697	283	56	60	53	59	55	78	72	64	65	79	13	30	29	7	200	65	42	35	58
43	Week 3/W3 Group 5/3_3_5 C/trajectories_nogaps.txt	3	3	5	3_5	655	C	1.311508043	5.978635659	305	69	46	57	47	86	71	78	80	81	98	12	35	19	32	212	59	43	61	49
44	Week 3/W3 Group 5/3_4_5 N/trajectories_nogaps.txt	3	4	5	3_5	595	N	1.310060865	6.669691776	310	64	67	63	58	58	74	73	86	85	106	24	33	34	15	212	50	40	52	70
45	Week 3/W3 Group 6/3_1_6 C/trajectories_nogaps.txt	3	1	6	3_6	714	C	1.307953257	7.561383287	338	76	54	79	58	71	90	78	90	90	133	38	39	23	33	215	52	39	67	57
46	Week 3/W3 Group 6/3_2_6 N/trajectories_nogaps.txt	3	2	6	3_6	647	N	1.304874918	6.156261511	298	68	53	58	64	55	67	78	78	78	121	33	21	25	42	180	34	57	53	36
47	Week 3/W3 Group 6/3_3_6 C/trajectories_nogaps.txt	3	3	6	3_6	587	C	1.301848414	5.186900914	334	74	62	62	61	75	108	67	73	100	147	35	46	24	42	201	73	21	49	58
48	Week 3/W3 Group 6/3_4_6 N/trajectories_nogaps.txt	3	4	6	3_6	723	N	1.298866169	5.082454826	361	67	67	63	86	78	87	52	128	100	162	40	29	48	45	205	47	23	80	55
49	Week 3/W3 Group 8/3_1_8 N/trajectories_nogaps.txt	3	1	8	3_8	691	N	1.29984291	7.17940527	299	65	40	69	65	60	74	81	77	76	100	22	34	13	31	208	52	47	64	45
50	Week 3/W3 Group 8/3_2_8 C/trajectories_nogaps.txt	3	2	8	3_8	598	C	1.303818276	5.043329533	213	50	26	34	62	41	54	51	53	59	63	13	23	8	19	154	41	28	45	40
51	Week 3/W3 Group 8/3_3_8 N/trajectories_nogaps.txt	3	3	8	3_8	610	N	1.305122852	5.915953078	261	58	47	54	49	53	56	74	63	69	85	24	24	10	27	177	32	50	53	42
52	Week 3/W3 Group 8/3_4_8 C/trajectories_nogaps.txt	3	4	8	3_8	618	C	1.307175332	5.902360943	298	59	57	40	66	76	87	65	78	82	97	31	24	8	34	215	56	41	70	48
53	Week 3/W3 Group 9/3_1_9 N/trajectories_nogaps.txt	3	1	9	3_9	579	N	1.303606939	6.236323624	275	53	45	61	58	58	47	78	78	72	116	21	29	31	35	159	26	49	47	37
54	Week 3/W3 Group 9/3_2_9 C/trajectories_nogaps.txt	3	2	9	3_9	691	C	1.302271968	5.764077706	286	63	47	65	65	46	73	50	86	81	105	25	21	29	30	185	48	29	57	51
55	Week 3/W3 Group 9/3_3_9 N/trajectories_nogaps.txt	3	3	9	3_9	678	N	1.300904705	5.430510796	308	57	57	65	54	75	56	83	81	92	115	20	34	27	34	197	36	49	54	58
56	Week 3/W3 Group 9/3_4_9 C/trajectories_nogaps.txt	3	4	9	3_9	644	C	1.300903305	6.310723584	359	76	63	63	73	84	70	92	107	104	131	30	31	23	47	242	40	61	84	57
57	Week 4/Group 10/4_1_10 N/trajectories_nogaps.txt	4	1	10	4_10	556	N	1.300777646	7.786892497	331	84	55	66	69	57	96	88	77	77	102	15	31	41	15	236	81	57	36	62
58	Week 4/Group 10/4_2_10 C/trajectories_nogaps.txt	4	2	10	4_10	674	C	1.300798776	7.958477505	362	78	67	65	63	89	74	107	92	114	115	21	29	45	20	272	53	78	47	94
59	Week 4/Group 10/4_3_10 N/trajectories_nogaps.txt	4	3	10	4_10	566	N	1.300703262	7.439208814	344	74	59	82	58	71	96	89	73	96	117	42	27	18	30	237	54	62	55	66
60	Week 4/Group 10/4_4_10 C/trajectories_nogaps.txt	4	4	10	4_10	646	C	1.300822578	6.632982825	290	56	65	55	51	63	55	82	75	77	98	25	24	31	18	191	30	58	44	59
61	Week 4/Group 4/4_1_4 C/trajectories_nogaps.txt	4	1	4	4_4	624	C	1.299924199	6.196057125	274	65	28	54	66	61	54	84	58	76	90	19	34	25	12	182	35	50	33	64
62	Week 4/Group 4/4_2_4 N/trajectories_nogaps.txt	4	2	4	4_4	582	N	1.296468886	3.548436632	220	53	32	49	35	51	37	54	61	68	89	24	24	19	22	131	13	30	42	46
63	Week 4/Group 4/4_3_4 C/trajectories_nogaps.txt	4	3	4	4_4	643	C	1.296303471	4.968183542	279	53	61	55	54	56	50	83	67	73	99	29	20	27	23	174	21	63	40	50
64	Week 4/Group 4/4_4_4 N/trajectories_nogaps.txt	4	4	4	4_4	619	N	1.294632284	4.4239347	271	74	71	50	37	39	77	12	88	97	93	26	7	31	29	181	51	5	57	68
65	Week 4/Group 7/4_1_7 N/trajectories_nogaps.txt	4	1	7	4_7	726	N	1.292673694	5.618416899	273	58	47	65	45	58	47	82	74	72	99	25	21	31	22	176	22	61	43	50
66	Week 4/Group 7/4_2_7 C/trajectories_nogaps.txt	4	2	7	4_7	560	C	1.292846831	5.293548164	300	69	67	50	65	49	70	63	87	87	102	16	26	17	43	205	54	37	70	44
67	Week 4/Group 7/4_3_7 N/trajectories_nogaps.txt	4	3	7	4_7	667	N	1.294866253	6.771545847	320	73	48	78	44	77	74	89	82	91	108	27	29	20	32	228	47	60	62	59
68	Week 4/Group 7/4_4_7 C/trajectories_nogaps.txt	4	4	7	4_7	594	C	1.29650561	7.159550294	387	63	91	83	70	80	92	89	110	108	134	50	15	37	32	265	42	74	73	76
69	Week 4/Group 9/4_1_9 C/trajectories_nogaps.txt	4	1	9	4_9	699	C	1.294972181	6.561444256	309	68	58	52	57	74	72	74	94	69	120	33	38	38	11	189	39	36	56	58
70	Week 4/Group 9/4_2_9 N/trajectories_nogaps.txt	4	2	9	4_9	698	N	1.294741706	6.092746728	301	76	65	46	79	35	77	88	75	70	104	24	30	16	34	206	53	58	59	36
71	Week 4/Group 9/4_3_9 C/trajectories_nogaps.txt	4	3	9	4_9	619	C	1.293400177	4.724311772	287	68	50	58	61	50	78	87	58	68	115	32	25	24	34	176	46	62	34	34
72	Week 4/Group 9/4_4_9 N/trajectories_nogaps.txt	4	4	9	4_9	678	N	1.29084659	4.163441684	280	47	32	47	38	116	48	55	61	72	90	28	21	27	14	146	20	34	34	58
