# Supplementary material for: Group personality, rather than acoustic noise, causes variation in group decision-making in guppy shoals
Source: Sci Rep. 2025 May 29;15:18801. doi: 10.1038/s41598-025-03225-y (PMC12122675; doi:10.1038/s41598-025-03225-y)
Supplement: Supplementary file 3 — Supplementary Script 1 [file 41598_2025_3225_MOESM3_ESM.r]

library(lme4)
library(effectsize)
library(bbmle)
library(car)
library(effects)
library(ggplot2)
library(MuMIn)
library(rptR)
library(sjPlot)
# Load required packages 

setwd("C:/Users/vs20087/OneDrive - University of Bristol/Work/Papers/Guppy paper/Scientific reports SI submission/First submission (with edited refs)")
# Set working directory 

data1 <- read.csv("Supplementary Data 1.csv")
# main data file

data2 <- data1[-c(10, 18, 27, 8), ]
# use for all analysis involving leadership and followership
# removes trials with poorer tracking: 2_2_2 N, 2_2_6 C, 2_3_9 C, 2_4_1 N

propLead <- cbind(data2$totalLeader, data2$totalFollow)
# create a variable for the proportion of leadership to followership

##### CHECK DISTRIBUTIONS #####

par(mfrow=c(2,3))
hist(data1$speedMean)
hist(data1$cohesionMean)
hist(data1$totalMovesAll)
hist(propLead)
hist(data1$totalLeader)
hist(data1$totalFollow)
hist(data1$totalFollow/data1$totalMovesAll)

par(mfrow=c(2,3))
boxplot(data1$speedMean~data1$day*data1$treatment)
boxplot(data1$cohesionMean~data1$day*data1$treatment)
boxplot(data1$totalMovesAll~data1$day*data1$treatment)
boxplot(propLead~data2$day*data2$treatment)
boxplot(data2$totalLeader~data2$day*data2$treatment)
boxplot(data2$totalFollow~data2$day*data2$treatment)

##### SPEED ####

m1 <- lmer(speedMean ~ treatment*day + startTime+(1|groupID), data=data1, REML=F)
m2 <- lmer(speedMean ~ treatment+day + startTime+(1|groupID), data=data1, REML=F)
m3 <- lmer(speedMean ~ day + startTime+(1|groupID), data=data1, REML=F)
m4 <- lmer(speedMean ~ treatment + startTime+(1|groupID), data=data1, REML=F)
m5 <- lmer(speedMean ~ startTime+(1|groupID), data=data1, REML=F)

par(mfrow=c(2,5))
qqnorm(residuals(m1))
plot(residuals(m1)~fitted(m1))
qqnorm(residuals(m2))
plot(residuals(m2)~fitted(m2))
qqnorm(residuals(m3))
plot(residuals(m3)~fitted(m3))
qqnorm(residuals(m4))
plot(residuals(m4)~fitted(m4))
qqnorm(residuals(m5))
plot(residuals(m5)~fitted(m5))
#ALL GOOD 

ICtab(m1,m2,m3,m4,m5,type=c("AICc"))
# AIC TABLE

# effect size 
summary(m2)
confint(m2)

##### COHESION ####

hist(data1$cohesionMean)

m1 <- lmer(cohesionMean ~ treatment*day + startTime+(1|groupID), data=data1, REML=F)
m2 <- lmer(cohesionMean ~ treatment+day + startTime+(1|groupID), data=data1, REML=F)
m3 <- lmer(cohesionMean ~ day + startTime+(1|groupID), data=data1, REML=F)
m4 <- lmer(cohesionMean ~ treatment + startTime+(1|groupID), data=data1, REML=F)
m5 <- lmer(cohesionMean ~ startTime+(1|groupID), data=data1, REML=F)

par(mfrow=c(1,2))
qqnorm(residuals(m1))
plot(residuals(m1)~fitted(m1))
qqnorm(residuals(m2))
plot(residuals(m2)~fitted(m2))
qqnorm(residuals(m3))
plot(residuals(m3)~fitted(m3))
qqnorm(residuals(m4))
plot(residuals(m4)~fitted(m4))
qqnorm(residuals(m5))
plot(residuals(m5)~fitted(m5))
#ALL GOOD 

ICtab(m1,m2,m3,m4,m5,type=c("AICc"))

boxplot(data1$cohesionMean~data1$day*data1$treatment)
plot(data1$cohesionMean~data1$startTime)

##### EXPLORATION - TOTAL MOVES INTO ARMS ####
hist(data1$total)

m1 <- lmer(totalMovesAll ~ treatment*day + startTime+(1|groupID), data=data1, REML=F)
m2 <- lmer(totalMovesAll ~ treatment+day + startTime+(1|groupID), data=data1, REML=F)
m3 <- lmer(totalMovesAll ~ day + startTime+(1|groupID), data=data1, REML=F)
m4 <- lmer(totalMovesAll ~ treatment + startTime+(1|groupID), data=data1, REML=F)
m5 <- lmer(totalMovesAll ~ startTime+(1|groupID), data=data1, REML=F)

par(mfrow=c(1,2))
qqnorm(residuals(m1))
plot(residuals(m1)~fitted(m1))
qqnorm(residuals(m2))
plot(residuals(m2)~fitted(m2))
qqnorm(residuals(m3))
plot(residuals(m3)~fitted(m3))
qqnorm(residuals(m4))
plot(residuals(m4)~fitted(m4))
qqnorm(residuals(m5))
plot(residuals(m5)~fitted(m5))
#ALL GOOD 

ICtab(m1,m2,m3,m4,m5,type=c("AICc"))

boxplot(data1$totalMovesAll~data1$day*data1$treatment)

# effect size

summary(m2)
confint(m2)

##### PROPORTION OF LEADERSHIP EVENTS TO FOLLOWING EVENTS ####

#CUT OUT FOR ALL ANALYSIS FROM HERE: 2_2_2 N, 2_2_6 C, 2_3_9 C, 2_4_1 N
# USE DATA2 FOR ALL ANALYSIS OF LEADERSHIP VS FOLLOWERSHIP 

propLead <- cbind(data2$totalLeader, data2$totalFollow)

m1 <- glmer(propLead ~ treatment*day + scale(startTime)+(1|groupID), data=data2, family=binomial(link="logit"))
m2 <- glmer(propLead ~ treatment+day + scale(startTime)+(1|groupID), data=data2, family=binomial(link="logit"))
m3 <- glmer(propLead ~ day + scale(startTime)+(1|groupID), data=data2, family=binomial(link="logit"))
m4 <- glmer(propLead ~ treatment + scale(startTime)+(1|groupID), data=data2, family=binomial(link="logit"))
m5 <- glmer(propLead ~ scale(startTime)+(1|groupID), data=data2, family=binomial(link="logit"))

simulationOutput <- simulateResiduals(m1)
testDispersion(simulationOutput)
simulationOutput <- simulateResiduals(m2)
testDispersion(simulationOutput)
simulationOutput <- simulateResiduals(m3)
testDispersion(simulationOutput)
simulationOutput <- simulateResiduals(m4)
testDispersion(simulationOutput)
simulationOutput <- simulateResiduals(m5)
testDispersion(simulationOutput)
#CHECK DISPERSION FOR BINOMIAL
#ALL GOOD 

ICtab(m1,m2,m3,m4,m5,type=c("AICc"))

hist(data1$totalLeader/data1$totalMovesAll)

# effect size
summary(m4)
confint(m4)

##### TOTAL LEADER ####

m1 <- lmer(totalLeader ~ treatment*day + startTime+(1|groupID), data=data1, REML=F)
m2 <- lmer(totalLeader ~ treatment+day + startTime+(1|groupID), data=data1, REML=F)
m3 <- lmer(totalLeader ~ day + startTime+(1|groupID), data=data1, REML=F)
m4 <- lmer(totalLeader ~ treatment + startTime+(1|groupID), data=data1, REML=F)
m5 <- lmer(totalLeader ~ startTime+(1|groupID), data=data1, REML=F)

par(mfrow=c(1,2))
qqnorm(residuals(m1))
plot(residuals(m1)~fitted(m1))
qqnorm(residuals(m2))
plot(residuals(m2)~fitted(m2))
qqnorm(residuals(m3))
plot(residuals(m3)~fitted(m3))
qqnorm(residuals(m4))
plot(residuals(m4)~fitted(m4))
qqnorm(residuals(m5))
plot(residuals(m5)~fitted(m5))
#ALL GOOD - CHECK FOR BOTH SETS OF MODELS 

ICtab(m1,m2, m3, m4, m5, type=c("AICc"))
# dAICc TABLE 

# effect size
summary(m3)
confint(m3)

##### TOTAL FOLLOWER #####

m1 <- lmer(totalFollow ~ treatment*day + startTime+(1|groupID), data=data1, REML=F)
m2 <- lmer(totalFollow ~ treatment+day + startTime+(1|groupID), data=data1, REML=F)
m3 <- lmer(totalFollow ~ day + startTime+(1|groupID), data=data1, REML=F)
m4 <- lmer(totalFollow ~ treatment + startTime+(1|groupID), data=data1, REML=F)
m5 <- lmer(totalFollow ~ startTime+(1|groupID), data=data1, REML=F)

par(mfrow=c(1,2))
qqnorm(residuals(m1))
plot(residuals(m1)~fitted(m1))
qqnorm(residuals(m2))
plot(residuals(m2)~fitted(m2))
qqnorm(residuals(m3))
plot(residuals(m3)~fitted(m3))
qqnorm(residuals(m4))
plot(residuals(m4)~fitted(m4))
qqnorm(residuals(m5))
plot(residuals(m5)~fitted(m5))
#ALL GOOD - CHECK FOR BOTH SETS OF MODELS 

ICtab(m1,m2, m3, m4, m5, type=c("AICc"))
# dAICc TABLE 

# effect size
summary(m2)
confint(m2)

##### REPEATABILITY ####

# SPEED

m1 <- lmer(speedMean ~ treatment+day + startTime+(1|groupID), data=data1, REML=F)
m2 <- lm(speedMean ~ treatment+day + startTime, data=data1)

qqnorm(residuals(m1))
plot(residuals(m1)~fitted(m1))
hist(residuals(m2))

ICtab(m1,m2,type=c("AICc"))

# COHESION 

m1 <- lmer(cohesionMean ~ startTime+(1|groupID), data=data1, REML = FALSE)
m2 <- lm(cohesionMean ~ startTime, data=data1)

qqnorm(residuals(m1))
plot(residuals(m1)~fitted(m1))
hist(residuals(m2))

ICtab(m1,m2,type=c("AICc"))

# EXPLORATION - TOTAL MOVES INTO ARMS

m1 <- lmer(totalMovesAll ~ treatment+day + startTime+(1|groupID), data=data1, REML = FALSE)
m2 <- lm(totalMovesAll ~ treatment+day + startTime, data=data1)

qqnorm(residuals(m1))
plot(residuals(m1)~fitted(m1))
hist(residuals(m1))

ICtab(m1,m2,type=c("AICc"))

# PROP OF LEADERSHIP EVENTS TO TOTAL MOVES INTO ARMS 

m1 <- glmer(propLead ~ treatment + scale(startTime)+(1|groupID), data=data2, family=binomial(link="logit"))
m6 <- glm(propLead ~ treatment + scale(startTime), data=data2, family=binomial(link="logit"))

simulationOutput <- simulateResiduals(m6)
testDispersion(simulationOutput)

ICtab(m1, m6,type=c("AICc"))

# LEADERSHIP ATTEMPTS

m1 <- lmer(totalLeader ~ day + startTime+(1|groupID), data=data1, REML=F)
m2 <- lm(totalLeader ~ day + startTime, data=data1)

qqnorm(residuals(m1))
plot(residuals(m1)~fitted(m1))
hist(residuals(m1))

ICtab(m1,m2,type=c("AICc"))

# FOLLOWING EVENTS

m1 <- lmer(totalFollow ~ treatment + day + startTime+(1|groupID), data=data1, REML=F)
m2 <- lm(totalLeader ~ treatment + day + startTime, data=data1)

qqnorm(residuals(m1))
plot(residuals(m1)~fitted(m1))
hist(residuals(m1))

ICtab(m1,m2,type=c("AICc"))

##### RPTR #####

#SPEED 

# all fixed effects
r1 <- rpt(speedMean ~ treatment+day + startTime+(1|groupID), grname = c("groupID"), data=data1, datatype="Gaussian", nboot=1000)
print(r1)
plot(r1)

#COHESION

# all fixed effects 
r2 <- rpt(totalMovesAll ~ startTime+(1|groupID), grname = c("groupID"), data=data1, datatype="Gaussian", nboot=1000)
print(r2)
plot(r2)

#TOTAL MOVES INTO ARMS 

r3 <- rpt(totalMovesAll ~ treatment+day + startTime+(1|groupID), grname = c("groupID"), data=data1, datatype="Gaussian", nboot=1000)
print(r3)
plot(r3)

#RATIO LEADER TO FOLLOWER - WONT RUN
data2$propLead <- cbind(data2$totalLeader, data2$totalFollow)

r4 <- rpt(cbind(totalLeader, totalFollow) ~ treatment + startTime + (1|groupID), grname = c("groupID"), data=data2, datatype="Proportion", link ="logit", nboot=100)
print(r4)
plot(r4)
# warning messages :
#1: In checkConv(attr(opt, "derivs"), opt$par, ctrl = control$checkConv,  :
#Model failed to converge with max|grad| = 0.0615116 (tol = 0.002, component 1)
#2: In checkConv(attr(opt, "derivs"), opt$par, ctrl = control$checkConv,  :
#  Model is nearly unidentifiable: very large eigenvalue
# Rescale variables?;Model is nearly unidentifiable: large eigenvalue ratio
# Rescale variables?
# binary does not work 

#NO OF LEADERSHIP

r5 <- rpt(totalLeader ~ day + startTime+(1|groupID), grname = c("groupID"), data=data2, datatype="Gaussian", nboot=1000)
print(r5)
plot(r5)


#NO OF FOLLOWERSHIP

r6 <- rpt(totalFollow ~ treatment+day + startTime+(1|groupID), grname = c("groupID"), data=data2, datatype="Gaussian", nboot=1000)
print(r6)
plot(r6)


##### CHECK FOR MULTICOLINARITY #####

# SPEED

m1 <- lm(speedMean ~ treatment*day + startTime, data=data1)
# fit lm, lmer does not work in vif function
vif(m1, type=c("predictor"))
# check variance inflation factor
# VIF < 3 is good 

# COHESION

m1 <- lm(cohesionMean ~ treatment*day + startTime, data=data1)
# fit lm, lmer does not work in vif function
vif(m1, type=c("predictor"))
# check variance inflation factor
# VIF < 3 is good 

# EXPLORATION

m1 <- lm(totalMovesAll ~ treatment*day + startTime, data=data1)
# fit lm, lmer does not work in vif function
vif(m1, type=c("predictor"))
# check variance inflation factor
# VIF < 3 is good 


# TOTAL LEADER

m1 <- lm(totalLeader ~ treatment*day + startTime, data=data1)
# fit lm, lmer does not work in vif function
vif(m1, type=c("predictor"))
# check variance inflation factor
# VIF < 3 is good 

# TOTAL FOLLOWER

m1 <- lm(totalFollow ~ treatment*day + startTime, data=data1)
# fit lm, lmer does not work in vif function
vif(m1, type=c("predictor"))
# check variance inflation factor
# VIF < 3 is good 


##### PANEL PLOTS ######

## My colour palette

green <- c("#44a53e", "#a2d29f")
turqoise <- c("#3ea0a5",  "#9fd0d2")
blue <- c("#3e50a5",  "#9fa8d2")
purple <-c("#6f3ea5", "#b79fd2")
pink <- c("#a53ea4", "#d29fd1")
red <- c("#a53e3e", "#d29f9f")

## FIGURE 2

par(mfrow=c(2,3))
par(pty='s')

m1 <- lmer(speedMean ~ treatment*day + startTime+(1|groupID), data=data1)

p<-plot_model(m1, type = "pred", terms = c("day", "treatment"), show.data = TRUE, colors = green, jitter=0.1, dot.size = 2, line.size = 1) 
p <- p + labs(x="Day of testing", y="Mean speed of individuals (pixels per frame)", legend ="Treatment") + 
  theme(plot.title = element_blank(),
        axis.text.y   = element_text(size=12),
        axis.text.x   = element_text(size=12),
        axis.title.y  = element_text(size=12),
        axis.title.x  = element_text(size=12),
        legend.background = element_rect(),
        legend.position = "none",
        panel.background = element_blank(),
        panel.grid.major = element_blank(),
        panel.grid.minor = element_blank(),
        panel.border = element_rect(colour = "black", fill=NA, size=0.5))
p
ggsave("mean_speed.png", plot = p, width = 8.555, height = 8.5, units = "cm" )


# PLOT FOR MEAN COHESION
m1 <- lmer(cohesionMean ~ treatment*day + startTime+(1|groupID), data=data5)


p<-plot_model(m1, type = "pred", terms = c("day", "treatment"), show.data = TRUE, colors = turqoise, jitter=0.1, dot.size = 2, line.size = 1) 
p <- p + labs(x="Day of testing", y="Mean group cohesion", legend ="Treatment") + 
  theme(plot.title = element_blank(),
        axis.text.y   = element_text(size=12),
        axis.text.x   = element_text(size=12),
        axis.title.y  = element_text(size=12),
        axis.title.x  = element_text(size=12),
        legend.background = element_rect(),
        legend.position = "none",
        panel.background = element_blank(),
        panel.grid.major = element_blank(),
        panel.grid.minor = element_blank(),
        panel.border = element_rect(colour = "black", fill=NA, size=0.5))
p

ggsave("mean_cohesion.png", plot = p, width = 9.13, height = 8.5, units = "cm" )

# PLOT FOR TOTAL MOVES ALL (EXPLORATION)
m1 <- lmer(totalMovesAll ~ treatment*day + startTime+(1|groupID), data=data5)


p<-plot_model(m1, type = "pred", terms = c("day", "treatment"), show.data = TRUE, colors = blue, jitter=0.1, dot.size = 2, line.size = 1) 
p <- p + labs(x="Day of testing", y="Total number of movements into arms", legend ="Treatment") + 
  theme(plot.title = element_blank(),
        axis.text.y   = element_text(size=12),
        axis.text.x   = element_text(size=12),
        axis.title.y  = element_text(size=12),
        axis.title.x  = element_text(size=12),
        legend.background = element_rect(),
        legend.position = "none",
        panel.background = element_blank(),
        panel.grid.major = element_blank(),
        panel.grid.minor = element_blank(),
        panel.border = element_rect(colour = "black", fill=NA, size=0.5))
p
ggsave("total_moves.png", plot = p, width = 9, height = 8.5, units = "cm" )

# PLOT FOR PROP OF MOVES INTO ARMS THAT ARE FOLLOWS

m1 <- glmer(propLead ~ treatment*day + scale(startTime)+(1|groupID), data=data6, family=binomial(link="logit"))

p<-plot_model(m1, type = "pred", terms = c("day", "treatment"), show.data = TRUE, colors = purple, jitter=0.1, dot.size = 1.5, line.size = 1) 
p<-p + labs(x="Day of testing", y="Proportion of moves into arms that were leadership events") + 
  ylim(0.3,0.4) +
  theme(plot.title = element_blank(),
        axis.text.y   = element_text(size=12),
        axis.text.x   = element_text(size=12),
        axis.title.y  = element_text(size=12),
        axis.title.x  = element_text(size=12),
        legend.background = element_rect(),
        legend.position = "none",
        panel.background = element_blank(),
        panel.grid.major = element_blank(),
        panel.grid.minor = element_blank(),
        panel.border = element_rect(colour = "black", fill=NA, size=0.5))
p
ggsave("prop_moves.png", plot = p, width = 9.35, height = 8.5, units = "cm" )

# PLOT FOR LEADERSHIP ATTEMPTS 

m1 <- lmer(totalLeader ~ treatment*day + startTime+(1|groupID), data=data5, REML=F)

p<-plot_model(m1, type = "pred", terms = c("day", "treatment"), show.data = TRUE, colors = pink, jitter=0.1, dot.size = 2, line.size = 1) 
p <- p + labs(x="Day of testing", y="Total number of leadership attempts", legend ="Treatment") + 
  theme(plot.title = element_blank(),
        axis.text.y   = element_text(size=12),
        axis.text.x   = element_text(size=12),
        axis.title.y  = element_text(size=12),
        axis.title.x  = element_text(size=12),
        legend.background = element_rect(),
        legend.position = "none",
        panel.background = element_blank(),
        panel.grid.major = element_blank(),
        panel.grid.minor = element_blank(),
        panel.border = element_rect(colour = "black", fill=NA, size=0.5))
p
ggsave("leadership.png", plot = p, width = 9, height = 8.5, units = "cm" )

# PLOT FOR FOLLOWING EVENTS 

m1 <- lmer(totalFollow ~ treatment*day + startTime+(1|groupID), data=data5, REML=F)

p<-plot_model(m1, type = "pred", terms = c("day", "treatment"), show.data = TRUE, colors = red, jitter=0.1, dot.size = 2, line.size = 1) 
p  <- p + labs(x="Day of testing", y="Total number of following events", legend ="Treatment") + 
  theme(plot.title = element_blank(),
        axis.text.y   = element_text(size=12),
        axis.text.x   = element_text(size=12),
        axis.title.y  = element_text(size=12),
        axis.title.x  = element_text(size=12),
        legend.background = element_rect(),
        legend.position = "none",
        panel.background = element_blank(),
        panel.grid.major = element_blank(),
        panel.grid.minor = element_blank(),
        panel.border = element_rect(colour = "black", fill=NA, size=0.5))
p
ggsave("followership.png", plot = p, width = 9, height = 8.5, units = "cm" )

## FIGURE 3

data5$treatOrder <- rep(data5$treatment)
data5$treatOrder[data5$treatOrder == "C"] <- rep(c("C1", "C2"), 1)
data5$treatOrder[data5$treatOrder == "N"] <- rep(c("N1", "N2"), 1)

data6$treatOrder <- rep(data6$treatment)
data6$treatOrder[data6$treatOrder == "C"] <- rep(c("C1", "C2"), 1)
data6$treatOrder[data6$treatOrder == "N"] <- rep(c("N1", "N2"), 1)
# Add in column for treatment and order 

data6$ratioLead <- (data6$totalLeader/data6$totalMovesAll)
# create ratio lead for plotting

par(mfrow=c(1,1))
par(pty="s")
# set graphics parameters 

# mean speed
#png("mean_speed.png", width = 10, height = 11.5, units = "cm", res = 300)

plot(data5[(data5$treatOrder=="C1"),]$speedMean, data5[(data5$treatOrder=="C2"),]$speedMean, ylim=c(3, 10), xlim=c(3, 10), 
     asp = 1, ylab = "Trial 2", xlab = "Trial 1", cex=1.2, cex.axis = 1, pch = 16, col = green[1])
points(data5[(data5$treatOrder=="N1"),]$speedMean, data5[(data5$treatOrder=="N2"),]$speedMean, cex=1.2, pch = 16, col = green[2])
+ abline(a=0, b=1, lty = "dashed", lwd=1.6)

#dev.off()

# mean group cohesion
#png("mean_cohesion.png", width = 10, height = 11.5, units = "cm", res = 300)

plot(data5[(data5$treatOrder=="C1"),]$cohesionMean, data5[(data5$treatOrder=="C2"),]$cohesionMean, ylim=c(1.27, 1.32), xlim=c(1.27, 1.32), 
     asp = 1, ylab = "Trial 2", xlab = "Trial 1", cex=1.2, cex.axis = 1, pch = 16, col = turqoise[1])
points(data5[(data5$treatOrder=="N1"),]$cohesionMean, data5[(data5$treatOrder=="N2"),]$cohesionMean, cex=1.2, , pch = 16, col = turqoise[2])
+ abline(a=0, b=1, lty = "dashed", lwd = 1.6)

#dev.off()
# total moves into arms
#png("total_moves.png", width = 10, height = 11.5, units = "cm", res = 300)

plot(data5[(data5$treatOrder=="C1"),]$totalMovesAll, data5[(data5$treatOrder=="C2"),]$totalMovesAll, ylim=c(180, 550), xlim=c(180, 550), 
     asp = 1, ylab = "Trial 2", xlab = "Trial 1", cex=1.2, cex.axis = 1, pch = 16, col = blue[1]) 
points(data5[(data5$treatOrder=="N1"),]$totalMovesAll, data5[(data5$treatOrder=="N2"),]$totalMovesAll, 
       cex=1.2, pch = 16, col = blue[2])
+ abline(a=0, b=1, lty = "dashed", lwd = 1.6)

#dev.off()

# prop leadership attempts 
#png("prop_leadership.png", width = 10, height = 11.5, units = "cm", res = 300)

plot(data6[(data6$treatOrder=="C1"),]$ratioLead, data6[(data6$treatOrder=="C2"),]$ratioLead, ylim=c(0.26, 0.45), xlim=c(0.26, 0.45), 
     asp = 1, ylab = "Trial 2", xlab = "Trial 1", cex=1.2, cex.axis = 1, col = purple[1], pch=16)
points(data6[(data6$treatOrder=="N1"),]$ratioLead, data6[(data6$treatOrder=="N2"),]$ratioLead,
       cex=1.2, pch = 16, col = purple[2])
+ abline(a=0, b=1, lty = "dashed", lwd = 1.6)

#dev.off()

# Total leaders
#png("leadership.png", width = 10, height = 11.5, units = "cm", res = 300)

plot(data6[(data6$treatOrder=="C1"),]$totalLeader, data6[(data6$treatOrder=="C2"),]$totalLeader, ylim=c(60, 180), xlim=c(60,180), 
     asp = 1, ylab = "Trial 2", xlab = "Trial 1", cex=1.2, cex.axis = 1, pch = 16, col = pink[1])
points(data6[(data6$treatOrder=="N1"),]$totalLeader, data6[(data6$treatOrder=="N2"),]$totalLeader,ylim=c(60, 180), xlim=c(60,180), 
       cex=1.2, pch = 16, col = pink[2])
+ abline(a=0, b=1, lty = "dashed", lwd = 1.6)

#dev.off()

# Total followers
#png("followership.png", width = 10, height = 11.5, units = "cm", res = 300)

plot(data6[(data6$treatOrder=="C1"),]$totalFollow, data6[(data6$treatOrder=="C2"),]$totalFollow, ylim=c(150, 400), xlim=c(150, 400), 
     asp = 1, ylab = "Trial 2", xlab = "Trial 1", cex=1.2, cex.axis = 1, pch = 16, col = red[1])
points(data6[(data6$treatOrder=="N1"),]$totalFollow, data6[(data6$treatOrder=="N2"),]$totalFollow,
       cex=1.2, pch = 16,col = red[2])
+ abline(a=0, b=1, lty = "dashed", lwd = 1.6)

#dev.off()
